# Supplementary material for: Ligand control of regioselectivity in palladium-catalyzed heteroannulation reactions of 1,3-Dienes
Source: Nat Commun. 2024 Jun 26;15:5433. doi: 10.1038/s41467-024-49803-y (PMC11208576; doi:10.1038/s41467-024-49803-y)
Supplement: Supplementary file 4 — Supplementary Code 1 [file 41467_2024_49803_MOESM4_ESM.zip]

Archive with 1 entries (1 files):
- Multivariate linear regression code.py
