# Supplementary material for: Ligand control of regioselectivity in palladium-catalyzed heteroannulation reactions of 1,3-Dienes
Source: Nat Commun. 2024 Jun 26;15:5433. doi: 10.1038/s41467-024-49803-y (PMC11208576; doi:10.1038/s41467-024-49803-y)
Supplement: Supplementary file 4 — Supplementary Code 1 [file 41467_2024_49803_MOESM4_ESM.zip › Multivariate linear regression code.py]

import numpy as np
from sklearn.linear_model import LinearRegression
from itertools import combinations

# Define the data
input_filename_data = 'input_data.txt' # Replace with your input data file
input_filename_labels = 'input_labels.txt' # Replace with your input labels file

X = np.loadtxt(input_filename_data)
sele = np.loadtxt('selectivities.txt') # change this with relevant input file
y = -8.314*393*np.log(sele[:]/(100-sele[:]))*0.000239006

# Define the labels for the parameters
with open(input_filename_labels, 'r') as f:
    param_labels = f.readlines()

# Define the number of best models to keep
n_best = 15  # you can replace 15 with any number you want

# Initialize variables to store best models and their scores
best_models = [None] * n_best
best_scores = [0] * n_best
best_params = [[None]] * n_best
best_param_labels = [None]*n_best
best_reciprocal = [[0, 0, 0]]*n_best
fourth_term = [None]*n_best

def update_best_models(model, score, parameter_combo, param_labels, D0, D1, D2, FT):
    global best_scores, best_models, best_params, best_param_labels, best_reciprocal, fourth_term  
    
    # Check if the current model has a better score than any of the previous best models
    if score > min(best_scores):
        best_scores.append(score)
        best_models.append(model)
        best_params.append(parameter_combo)
        fourth_term.append(FT)
        best_param_labels.append([param_labels[i] for i in parameter_combo])
        best_reciprocal.append([D0, D1, D2])
        
        # Keep only the five best models
        sorted_indices = np.argsort(best_scores)[::-1][:5]
        best_scores = [best_scores[i] for i in sorted_indices]
        best_models = [best_models[i] for i in sorted_indices]
        best_params = [best_params[i] for i in sorted_indices]
        best_param_labels = [best_param_labels[i] for i in sorted_indices]
        best_reciprocal = [best_reciprocal[i] for i in sorted_indices]
        fourth_term = [fourth_term[i] for i in sorted_indices]

def FT_best_models(C0, C1, C2, X_subsetP):
    # 4th term is X1*X2
    X_new = np.append(X_subsetP, [X_subsetP[0]*X_subsetP[1]], axis=0)
    FT = 'X1*X2'
    model = LinearRegression().fit(X_new.T, y)
    score = model.score(X_new.T, y)
    update_best_models(model, score, parameter_combo, param_labels, D0, D1, D2, FT)

    # 4th term is X1*X3
    X_new = np.append(X_subsetP, [X_subsetP[0]*X_subsetP[2]], axis=0)
    FT = 'X1*X3'
    model = LinearRegression().fit(X_new.T, y)
    score = model.score(X_new.T, y)
    update_best_models(model, score, parameter_combo, param_labels, D0, D1, D2, FT)

    # 4th term is X2*X3
    X_new = np.append(X_subsetP, [X_subsetP[1]*X_subsetP[2]], axis=0)
    FT = 'X2*X3'
    model = LinearRegression().fit(X_new.T, y)
    score = model.score(X_new.T, y)
    update_best_models(model, score, parameter_combo, param_labels, D0, D1, D2, FT)

    # 4th term is X1*X2*X3
    X_new = np.append(X_subsetP, [X_subsetP[0]*X_subsetP[1]*X_subsetP[2]], axis=0)
    FT = 'X1*X2*X3'
    model = LinearRegression().fit(X_new.T, y)
    score = model.score(X_new.T, y)
    update_best_models(model, score, parameter_combo, param_labels, D0, D1, D2, FT)

    if C0==1: 
        # 4th term is (1/X1)*X2
        X_new = np.append(X_subsetP, [(1/X_subsetP[0])*X_subsetP[1]], axis=0)
        FT = '(1/X1)*X2'
        model = LinearRegression().fit(X_new.T, y)
        score = model.score(X_new.T, y)
        update_best_models(model, score, parameter_combo, param_labels, D0, D1, D2, FT)

        # 4th term is (1/X1)*X3
        X_new = np.append(X_subsetP, [(1/X_subsetP[0])*X_subsetP[2]], axis=0)
        FT = '(1/X1)*X3'
        model = LinearRegression().fit(X_new.T, y)
        score = model.score(X_new.T, y)
        update_best_models(model, score, parameter_combo, param_labels, D0, D1, D2, FT)

        # 4th term is (1/X1)*X2*X3
        X_new = np.append(X_subsetP, [(1/X_subsetP[0])*X_subsetP[1]*X_subsetP[2]], axis=0)
        FT = '(1/X1)*X2*X3'
        model = LinearRegression().fit(X_new.T, y)
        score = model.score(X_new.T, y)
        update_best_models(model, score, parameter_combo, param_labels, D0, D1, D2, FT)

        if C1==1:
            # 4th term is (1/X1)*(1/X2)
            X_new = np.append(X_subsetP, [(1/X_subsetP[0])*(1/X_subsetP[1])], axis=0)
            FT = '(1/X1)*(1/X2)'
            model = LinearRegression().fit(X_new.T, y)
            score = model.score(X_new.T, y)
            update_best_models(model, score, parameter_combo, param_labels, D0, D1, D2, FT)

            # 4th term is (1/X1)*(1/X2)*X3
            X_new = np.append(X_subsetP, [(1/X_subsetP[0])*(1/X_subsetP[1])*X_subsetP[2]], axis=0)
            FT = '(1/X1)*(1/X2)*X3'
            model = LinearRegression().fit(X_new.T, y)
            score = model.score(X_new.T, y)
            update_best_models(model, score, parameter_combo, param_labels, D0, D1, D2, FT)

            if C2==1:
                # 4th term is (1/X1)*(1/X2)*(1/X3)
                X_new = np.append(X_subsetP, [(1/X_subsetP[0])*(1/X_subsetP[1])*(1/X_subsetP[2])], axis=0)
                FT = '(1/X1)*(1/X2)*(1/X3)'
                model = LinearRegression().fit(X_new.T, y)
                score = model.score(X_new.T, y)
                update_best_models(model, score, parameter_combo, param_labels, D0, D1, D2, FT)  

        if C2==1:
            # 4th term is (1/X1)*(1/X3)
            X_new = np.append(X_subsetP, [(1/X_subsetP[0])*(1/X_subsetP[2])], axis=0)
            FT = '(1/X1)*(1/X3)'
            model = LinearRegression().fit(X_new.T, y)
            score = model.score(X_new.T, y)
            update_best_models(model, score, parameter_combo, param_labels, D0, D1, D2, FT)

            # 4th term is (1/X1)*X2*(1/X3)
            X_new = np.append(X_subsetP, [(1/X_subsetP[0])*X_subsetP[1]*(1/X_subsetP[2])], axis=0)
            FT = '(1/X1)*X2*(1/X3)'
            model = LinearRegression().fit(X_new.T, y)
            score = model.score(X_new.T, y)
            update_best_models(model, score, parameter_combo, param_labels, D0, D1, D2, FT)

    if C1==1: 
        # 4th term is X1*(1/X2)
        X_new = np.append(X_subsetP, [X_subsetP[0]*(1/X_subsetP[1])], axis=0)
        FT = 'X1*(1/X2)'
        model = LinearRegression().fit(X_new.T, y)
        score = model.score(X_new.T, y)
        update_best_models(model, score, parameter_combo, param_labels, D0, D1, D2, FT)

        # 4th term is (1/X2)*X3
        X_new = np.append(X_subsetP, [(1/X_subsetP[1])*X_subsetP[2]], axis=0)
        FT = '(1/X2)*X3'
        model = LinearRegression().fit(X_new.T, y)
        score = model.score(X_new.T, y)
        update_best_models(model, score, parameter_combo, param_labels, D0, D1, D2, FT)

        # 4th term is X1*(1/X2)*X3
        X_new = np.append(X_subsetP, [X_subsetP[0]*(1/X_subsetP[1])*X_subsetP[2]], axis=0)
        FT = 'X1*(1/X2)*X3'
        model = LinearRegression().fit(X_new.T, y)
        score = model.score(X_new.T, y)
        update_best_models(model, score, parameter_combo, param_labels, D0, D1, D2, FT)

        if C2==1:
            # 4th term is (1/X2)*(1/X3)
            X_new = np.append(X_subsetP, [(1/X_subsetP[1])*(1/X_subsetP[2])], axis=0)
            FT = '(1/X2)*(1/X3)'
            model = LinearRegression().fit(X_new.T, y)
            score = model.score(X_new.T, y)
            update_best_models(model, score, parameter_combo, param_labels, D0, D1, D2, FT)

            # 4th term is X1*1/X2*(1/X3)
            X_new = np.append(X_subsetP, [X_subsetP[0]*(1/X_subsetP[1])*(1/X_subsetP[2])], axis=0)
            FT = 'X1*(1/X2)*(1/X3)'
            model = LinearRegression().fit(X_new.T, y)
            score = model.score(X_new.T, y)
            update_best_models(model, score, parameter_combo, param_labels, D0, D1, D2, FT)

    if C2==1: 
        # 4th term is X1*(1/X3)
        X_new = np.append(X_subsetP, [X_subsetP[0]*(1/X_subsetP[2])], axis=0)
        FT = 'X1*(1/X3)'
        model = LinearRegression().fit(X_new.T, y)
        score = model.score(X_new.T, y)
        update_best_models(model, score, parameter_combo, param_labels, D0, D1, D2, FT)

        # 4th term is X2*(1/X3)
        X_new = np.append(X_subsetP, [X_subsetP[1]*(1/X_subsetP[2])], axis=0)
        FT = 'X2*(1/X3)'
        model = LinearRegression().fit(X_new.T, y)
        score = model.score(X_new.T, y)
        update_best_models(model, score, parameter_combo, param_labels, D0, D1, D2, FT)

        # 4th term is X1*X2*(1/X3)
        X_new = np.append(X_subsetP, [X_subsetP[0]*X_subsetP[1]*(1/X_subsetP[2])], axis=0)
        FT = 'X1*X2*(1/X3)'
        model = LinearRegression().fit(X_new.T, y)
        score = model.score(X_new.T, y)
        update_best_models(model, score, parameter_combo, param_labels, D0, D1, D2, FT) 
        
# Loop through all combinations of 3 parameters
for parameter_combo in combinations(range(len(X)), 3):

    # Subset the data to only use the selected parameters
    X_subset = X[list(parameter_combo), :]
    
    C0, C1, C2 = 0, 0, 0
    D0, D1, D2 = 0, 0, 0
    if all(X_subset[0]):
        C0 = 1
    if all(X_subset[1]):
        C1 = 1 
    if all(X_subset[2]):
        C2 = 1
        
    X_subsetP = np.copy(X_subset)    
    FT_best_models(C0, C1, C2, X_subsetP)
    
    # Check if X[0] is nonzero and evaluate (1/X[0]), X[1], X[2]
    if C0==1:
        X_subsetP = np.copy(X_subset)
        X_subsetP[0] = 1 / X_subset[0]
        D0, D1, D2 = 1, 0, 0
        FT_best_models(C0, C1, C2, X_subsetP)

    # Check if X[1] is nonzero and evaluate X[0], (1/X[1]), X[2]
    if C1==1:
        X_subsetP = np.copy(X_subset)
        X_subsetP[1] = 1 / X_subset[1]
        D0, D1, D2 = 0, 1, 0
        FT_best_models(C0, C1, C2, X_subsetP)
        
    # Check if X[2] is nonzero and evaluate X[0], X[1], (1/X[2])
    if C2==1:
        X_subsetP = np.copy(X_subset)
        X_subsetP[2] = 1 / X_subset[2]
        D0, D1, D2 = 0, 0, 1
        FT_best_models(C0, C1, C2, X_subsetP)

    # Check if X[0] and X[1] are nonzero and evaluate (1/X[0]), (1/X[1]), X[2]
    if C0==1 and C1==1:
        X_subsetP = np.copy(X_subset)
        X_subsetP[0] = 1 / X_subset[0]
        X_subsetP[1] = 1 / X_subset[1]
        D0, D1, D2 = 1, 1, 0
        FT_best_models(C0, C1, C2, X_subsetP)

    # Check if X[0] and X[2] are nonzero and evaluate (1/X[0]), X[1], (1/X[2])
    if C0==1 and C2==1:
        X_subsetP = np.copy(X_subset)
        X_subsetP[0] = 1 / X_subset[0]
        X_subsetP[2] = 1 / X_subset[2]
        D0, D1, D2 = 1, 0, 1
        FT_best_models(C0, C1, C2, X_subsetP)
        
    # Check if X[1] and X[2] are nonzero and evaluate X[0], (1/X[1]), (1/X[2])
    if C1==1 and C2==1:
        X_subsetP = np.copy(X_subset)
        X_subsetP[1] = 1 / X_subset[1]
        X_subsetP[2] = 1 / X_subset[2]
        D0, D1, D2 = 0, 1, 1
        FT_best_models(C0, C1, C2, X_subsetP)

    # Check if X[0], X[1], and X[2] are nonzero and evaluate (1/X[0]), (1/X[1]), (1/X[2])
    if C0==1 and C1==1 and C2==1:
        X_subsetP = np.copy(X_subset)
        X_subsetP[0] = 1 / X_subset[0]
        X_subsetP[1] = 1 / X_subset[1]
        X_subsetP[2] = 1 / X_subset[2]
        D0, D1, D2 = 1, 1, 1
        FT_best_models(C0, C1, C2, X_subsetP)
       
# Saving the results
output_filename = 'output.txt'  # replace with your desired output file name
with open(output_filename, 'w') as f:
    f.write("Best five models:\n")
    for i in range(n_best):
        f.write(f"\nModel {i+1}:\n")
        f.write("Parameters: ")
        for j, param in enumerate(best_param_labels[i]):
            if best_reciprocal[i][j] == 1:
                f.write("1/")
            f.write(f"{param} ".replace('\n', ' '))
        f.write(f"\n{fourth_term[i]}\n")
        f.write('\n'+ f"R2 score: {best_scores[i]}\n")
        f.write(f"Coefficients: {best_models[i].coef_}\n")
        f.write(f"Intercept: {best_models[i].intercept_}\n")
