# Supplementary material for: Ligand control of regioselectivity in palladium-catalyzed heteroannulation reactions of 1,3-Dienes
Source: Nat Commun. 2024 Jun 26;15:5433. doi: 10.1038/s41467-024-49803-y (PMC11208576; doi:10.1038/s41467-024-49803-y)
Supplement: Supplementary file 5 — Source Data [file 41467_2024_49803_MOESM5_ESM.xlsx]

## Sheet: Ligand Screening
Kraken ID	cas #	Label	Individual run yields (%)						Triplicates average yield(%)		Selectivity for 3a
			Run 1		Run 2		Run 3
			3a	4a	3a	4a	3a	4a
10	321921-71-5	PAd2nBu	88.9	2.4	93.6	2.9	90.9	2.8	93.8		97.1226
14	6002-40-0	PtBu2Me	10.7	1.1	9.6	0.9	9.3	0.9	10.8		91.0769
11	2622-14-2	PCy3	2.3	0.2	2.5	0.5	1.6	0.4	2.5		85.3333
4	787618-22-8	RuPhos	12	2.8	8	2.2	8.8	2	11.9		80.4469
1	564483-18-7	Xphos	4.1	2.3	3.2	1.7	4.3	2.2	5.9		65.1685
368	1848244-75-6	VPhos	6.2	8	13.5	7.6	13.5	7.6	18.8		58.8652
69	40438-64-0	PCy2(4NMe2Ph)	4.3	2.2	1.7	3.3	1.6	2.9	5.3		47.5
67	173593-25-4	PCy2oTol	0.7	1.2	0.9	1.4	0.7	0.4	1.8		43.3962
68	6476-37-5	PPhCy2	1.3	2	0.9	1.1	1.2	1.8	2.8		40.9639
3	657408-07-6	Sphos	7	10.7	7.6	12	7.7	11.8	18.9		39.2606
158	2097604-67-4	CyTyrranoPhos	2.2	3.8	1.1	1.9	1.3	2.4	4.2		36.2205
78	51567-05-6	PtBuiPr2	6.5	17	6.3	16.3	3.7	19.5	23.1		23.8095
17	603-35-0	PPh3	0.4	0.7	0.1	0.8	0.1	0.909548	1		19.9366
62	855-38-9	P(p-OMePh)3	0.7	2	0.2	1.4	0.2	1.5	2		18.3333
2	1160556-64-8	CPhos	2.7	14.4	1.7	8.3	2	11.6	13.6		15.7248
130	53111-20-9	PPh2(2-OMe-Ph)	0.7	4.3	0.9	4.7	1.4	7.4	6.5		15.4639
277	251320-86-2	MePhos	2.3	15.4	2.2	12.2	2.1	11.4	15.2		14.4737
162	6372-42-5	PPh2Cy	2.1	12.6	1.7	10	1.6	9.7	12.6		14.3236
302	255835-82-6	mono-methoxySPhos	2.8	17.4	3.2	19.4	3.9	22.8	23.2		14.2446
299	672937-61-0	CataCXium PtBu	1.5	11.5	1.3	10.2	1.7	6.2	10.8		13.8889
651	108549-23-1	P(OBn)2NiPr2	1.7	10	1.6	9.2	1.8	12.6	12.3		13.8211
39	384842-24-4	Cy-vBRIDP	1.3	9.7	2	12.2	1.4	8.2	11.6		13.5057
13	6002-34-2	PtBuPh2	1.7	12	1.9	12.5	2.5	15	15.2		13.3772
9	6163-58-2	PoTol3	1.3	9.1	1.2	7.4	1.3	8.3	9.5		13.2867
149	116-17-6	P(OiPr)3	2.9	22.5	2.4	16.9	3.5	22.3	23.5		12.4823
239	4731-53-7	PnOct3	1.3	8	1.1	8.3	1.1	8.5	9.4		12.3675
85	6372-40-3	PPh2iPr	1.4	10.6	2.3	15.3	1.9	13.8	15.1		12.362
5	247940-06-3	CyJohnPhos	2.1	14.1	2.3	17.4	2.1	15	17.7		12.2642
648	137348-86-8	P(OtBu)2NiPr2	2	15.4	2.1	14.4	2.6	17.9	18.1		12.3162
90	564483-19-8	tBuXPhos	0.4	3.7	0.7	4.5	0.4	3.3	4.3		11.5385
44	672937-60-9	CataCXium PCy	2.3	17.4	1.9	16.3	1.7	13.6	17.7		11.0902
80	672-66-2	PPhMe2	2.9	23.7	2.4	18.8	2.2	18.8	22.9		10.9012
81	1486-28-8	PPh2Me	1	8.9	0.9	8.3	0.8	4.9	8.3		10.8871
75	101-02-0	P(OPh)3	2.5	20.3	1.8	15.3	1.9	16.6	19.5		10.6164
340	1239478-87-5	AdBippyphos	5.7	40.4	4.9	40.3	4.1	43.1	46.2		10.6137
234	5074-71-5	P(5-F-Ph)2Ph	1.5	12.3	1	9.6	1.8	14.3	13.5		10.6173
16	13406-29-6	P(pCF3Ph)3	1.8	17.6	1.9	17.1	1.5	14.4	18.1		9.57643
12	60633-21-8	PtBu2neopentyl	0.2	2.6	0.3	4.4	0.4	4.9	4.3		7.03125
42	224311-51-7	JohnPhos	1.4	20.2	1.3	19.1	0.9	17	20		6.01002
6	897665-73-5	PAd3	1	14.4	1.1	16.9	1.2	19.7	18.1		6.07735
8	13716-12-6	PtBu3	1.4	28.4	1.3	27	1.3	26.5	28.6		4.65658

## Sheet: Control Experiments 
Kraken ID	cas #	Label	Individual run yields (%)						Triplicates average yield(%)		Selectivity for 3a
			Run 1		Run 2		Run 3
			3a	4a	3a	4a	3a	4a
N/A	N/A	Ligandless	2.02611	20.0776	2.18457	21.1208	1.70588	16.9505	21.3552		9.3
N/A	6737-42-4	DPPP	1.22565	3.88372	0.838688	4.08051	0.661433	4.6475	5.1		17.6
N/A	12150-46-8	DPPF	0.0961272	0.515612	0.11672	0.621448	0.0943943	0.494115	0.6		16.7

## Sheet: Parameters for the Model
Kraken ID	Label	Parameter values					In the training set	Training or test set
		%Vbur(min)	ω	ΔVvdW	PDI	EES
10	PAd2nBu	32.7339	0.0202438	0.266286	3.71849	-3.73236	Yes
14	PtBu2Me	31.4689	0.0175977	0	2.48	-3.33623	Yes
11	PCy3	30.136	0.017531	1.32105	3.69853	-3.46952	Yes
4	RuPhos	30.7932	0.0321239	2.87872	4.91419	-8.92251	Yes
1	Xphos	31.3649	0.038336	3.01458	5.0185	-7.12886	Yes
368	VPhos	31.6723	0.0336535	2.89973	4.8809	-8.00004	Yes
69	PCy2(4NMe2Ph)	28.8263	0.0284108	0.982166	3.96747	-6.22364	Yes
67	PCy2oTol	29.9193	0.0379271	1.06314	3.93759	-4.53371	Yes
68	PPhCy2	28.7781	0.0383258	0.895355	3.75495	-4.61005	Yes
3	Sphos	31.5968	0.0337497	2.13371	4.51696	-8.55923	Yes
158	CyTyrranoPhos	27.6282	0.0365573	1.43286	5.21459	-7.84123	Yes
78	PtBuiPr2	31.8722	0.0176613	0.908126	2.8483	-3.41183	Yes
17	PPh3	28.1604	0.0417937	0	3.92	-6.74098	Yes
62	P(p-OMePh)3	28.1505	0.0358943	0.145902	4.34269	-10.551	Yes
130	PPh2(2-OMe-Ph)	28.8344	0.0393696	0.928153	4.16902	-8.10143	Yes
302	mono-methoxySPhos	31.5503	0.0372645	1.8311	4.36505	-7.34057	Yes
2	CPhos	32.5212	0.0360326	4.33653	4.68171	-7.26537	Yes
277	MePhos	31.4352	0.0381696	1.14952	4.39151	-6.17691	Yes
5	CyJohnPhos	31.6851	0.0410693	1.41355	4.27327	-6.18822	Yes
9	PoTol3	34.3068	0.0403908	1.19408	4.32952	-6.46671	No
162	PPh2Cy	27.8943	0.041724	1.234	3.86317	-5.81512	Yes
299	CataCXium PtBu	51.627	0.0364307	0.142701	3.64668	-6.55195	No
651	P(OBn)2NiPr2	28.0698	0.0370008	3.15388	3.93413	-7.8343	Yes
39	Cy-vBRIDP	33.7996	0.0447635	1.8652	4.35501	-7.10417	No
13	PtBuPh2	30.0093	0.0411142	0	3.63	-5.85352	Yes
239	PnOct3	23.5817	0.0175887	2.07163	3.6886	-4.41964	Yes
85	PPh2iPr	27.9512	0.0422916	0.934304	3.71625	-5.73127	Yes
149	P(OiPr)3	25.9512	0.0235848	2.10375	3.64911	-4.43122	Yes
648	P(OtBu)2NiPr2	34.498	0.0183597	1.64171	3.57467	-4.49074	No
90	tBuXPhos	56.6003	0.0401957	0.960126	4.66934	-7.178	No
44	CataCXium PCy	31.4968	0.036309	1.19681	4.14028	-6.36967	Yes
80	PPhMe2	23.6694	0.0390368	0.428196	3.17609	-4.32856	Yes
81	PPh2Me	25.6822	0.04102	0	3.52	-5.71214	Yes
75	P(OPh)3	24.1174	0.0421098	2.92694	3.73484	-7.71781	Yes
340	AdBippyphos	55.9652	0.0526138	1.93933	4.83678	-11.8337	No
234	P(5-F-Ph)2Ph	33.1889	0.0689942	0	5.18	-6.18639	No
16	P(pCF3Ph)3	28.0982	0.0706816	0	5.43	-9.36636	Yes
12	PtBu2neopentyl	40.4498	0.0184707	0	2.82	-3.56075	No
42	JohnPhos	36.9576	0.0406669	0.829584	3.79802	-6.43417	No
6	PAd3	36.4887	0.0206805	0	3.78	-3.94436	No
8	PtBu3	36.1825	0.0161701	0	2.54	-3.68658	No

## Sheet: Smiles
Kraken ID	Label	Smiles
10	PAd2nBu	CCCCP(C12CC3CC(CC(C3)C1)C2)C12CC3CC(CC(C3)C1)C2
14	PtBu2Me	CP(C(C)(C)C)C(C)(C)C
11	PCy3	C1CCC(P(C2CCCCC2)C2CCCCC2)CC1
4	RuPhos	CC(C)Oc1cccc(OC(C)C)c1-c1ccccc1P(C1CCCCC1)C1CCCCC1
1	Xphos	CC(C)c1cc(C(C)C)c(-c2ccccc2P(C2CCCCC2)C2CCCCC2)c(C(C)C)c1
368	VPhos	COc1cc(C(C)(C)C)cc(C(C)(C)C)c1-c1ccccc1P(C1CCCCC1)C1CCCCC1
69	PCy2(4NMe2Ph)	CN(C)c1ccc(P(C2CCCCC2)C2CCCCC2)cc1
67	PCy2oTol	Cc1ccccc1P(C1CCCCC1)C1CCCCC1
68	PPhCy2	c1ccc(P(C2CCCCC2)C2CCCCC2)cc1
3	Sphos	COc1cccc(OC)c1-c1ccccc1P(C1CCCCC1)C1CCCCC1
158	CyTyrranoPhos	CC(C)(C)c1cc(P(c2cc(C(C)(C)C)cc(C(C)(C)C)c2)C2CCCCC2)cc(C(C)(C)C)c1
78	PtBuiPr2	CC(C)P(C(C)C)C(C)(C)C
17	PPh3	c1ccc(P(c2ccccc2)c2ccccc2)cc1
62	P(p-OMePh)3	COc1ccc(P(c2ccc(OC)cc2)c2ccc(OC)cc2)cc1
130	PPh2(2-OMe-Ph)	COc1ccccc1P(c1ccccc1)c1ccccc1
302	mono-methoxySPhos	COc1ccccc1-c1ccccc1P(C1CCCCC1)C1CCCCC1
2	CPhos	CN(C)c1cccc(N(C)C)c1-c1ccccc1P(C1CCCCC1)C1CCCCC1
277	MePhos	Cc1ccccc1-c1ccccc1P(C1CCCCC1)C1CCCCC1
5	CyJohnPhos	c1ccc(-c2ccccc2P(C2CCCCC2)C2CCCCC2)cc1
9	PoTol3	Cc1ccccc1P(c1ccccc1C)c1ccccc1C
162	PPh2Cy	c1ccc(P(c2ccccc2)C2CCCCC2)cc1
299	CataCXium PtBu	CC(C)(C)P(c1cccn1-c1ccccc1)C(C)(C)C
651	P(OBn)2NiPr2	CC(C)N(C(C)C)P(OCc1ccccc1)OCc1ccccc1
39	Cy-vBRIDP	CC(=C(c1ccccc1)c1ccccc1)P(C1CCCCC1)C1CCCCC1
13	PtBuPh2	CC(C)(C)P(c1ccccc1)c1ccccc1
239	PnOct3	CCCCCCCCP(CCCCCCCC)CCCCCCCC
85	PPh2iPr	CC(C)P(c1ccccc1)c1ccccc1
149	P(OiPr)3	CC(C)OP(OC(C)C)OC(C)C
648	P(OtBu)2NiPr2	CC(C)N(C(C)C)P(OC(C)(C)C)OC(C)(C)C
90	tBuXPhos	CC(C)c1cc(C(C)C)c(-c2ccccc2P(C(C)(C)C)C(C)(C)C)c(C(C)C)c1
44	CataCXium PCy	c1ccc(-n2cccc2P(C2CCCCC2)C2CCCCC2)cc1
80	PPhMe2	CP(C)c1ccccc1
81	PPh2Me	CP(c1ccccc1)c1ccccc1
75	P(OPh)3	c1ccc(OP(Oc2ccccc2)Oc2ccccc2)cc1
340	AdBippyphos	c1ccc(-c2nn(-c3ccccc3)c(-c3ccccc3)c2-n2nccc2P(C23CC4CC(CC(C4)C2)C3)C23CC4CC(CC(C4)C2)C3)cc1
234	P(5-F-Ph)2Ph	Fc1c(F)c(F)c(P(c2ccccc2)c2c(F)c(F)c(F)c(F)c2F)c(F)c1F
16	P(pCF3Ph)3	FC(F)(F)c1ccc(P(c2ccc(C(F)(F)F)cc2)c2ccc(C(F)(F)F)cc2)cc1
12	PtBu2neopentyl	CC(C)(C)CP(C(C)(C)C)C(C)(C)C
42	JohnPhos	CC(C)(C)P(c1ccccc1-c1ccccc1)C(C)(C)C
6	PAd3	C1C2CC3CC1CC(P(C14CC5CC(CC(C5)C1)C4)C14CC5CC(CC(C5)C1)C4)(C2)C3
8	PtBu3	CC(C)(C)P(C(C)(C)C)C(C)(C)C
